# Supplementary material for: Activated mTOR Signaling in the RPE Drives EMT, Autophagy, and Metabolic Disruption, Resulting in AMD‐Like Pathology in Mice
Source: Aging Cell. 2025 Feb 17;24(6):e70018. doi: 10.1111/acel.70018 (PMC12151893; doi:10.1111/acel.70018)
Supplement: Supplementary file 1 — Appendix S1. [file ACEL-24-e70018-s002.xlsx]

## Sheet: Fig S3
	Control			AAV2-mLST8
p-S6K1(Thr 389)/S6K1	1	1	1	1.18	1.16	1.17
p-Akt1(Ser 473)/Akt1	1	1	1	1.17	1.15	1.2
